# Supplementary material for: Correlation between hyperuricemia and thickened left ventricular wall in hypertensive young adults
Source: BMC Cardiovasc Disord. 2024 Jul 29;24:392. doi: 10.1186/s12872-024-04060-1 (PMC11285339; doi:10.1186/s12872-024-04060-1)
Supplement: Supplementary file 1 — Supplementary Material 1 [file 12872_2024_4060_MOESM1_ESM.xls]

## Sheet: Sheet1
Supplementary Table 1 Stratified Analysis for echocardiographic indicators between young adults with HTN and NBP.
Variables	HTN group	NBP group	P value
Male	n=310	n=1190
Aortic root diameter(mm)	34(27-43)	33(25-44)	<0.001
Inner diameter of ascending aorta(mm)	32(25-42)	31(24-41)	<0.001
Left ventricular end diastolic diameter(mm)	49(39-65)	48(37-61)	<0.001
Left ventricular end systolic diameter(mm)	31(23-54)	30(21-43)	0.006
Left atrial diameter(mm)	38(29-58)	36(24-48)	<0.001
Interventricular septum thickness(mm)	10(7-13)	10(7-17)	<0.001
Left ventricular posterior wall thickness(mm)	10(7-12)	10(7-12)	<0.001
Main pulmonary artery diameter(mm)	23(18-34)	22(17-32)	0.002
Stroke output(ml)	72.9(45.7-122.6)	70.3(37.8-122.6)	<0.001
Left ventricular shortening fraction(%)	36(17-49)	36(27-51)	0.845
Left ventricular ejection fraction(%)	65.8(34.6-80.0)	65.55(52.1-82.3)	0.939
Female	n=50	n=801
Aortic root diameter(mm)	31(26-40)	30(22-39)	<0.001
Inner diameter of ascending aorta(mm)	31(26-37)	28(21-39)	<0.001
Left ventricular end diastolic diameter(mm)	45(41-52)	45(35-61)	0.112
Left ventricular end systolic diameter(mm)	28(25-34)	28(20-43)	0.194
Left atrial diameter(mm)	36(29-43)	33(23-47)	<0.001
Interventricular septum thickness(mm)	9(7-11)	9(6-11)	<0.001
Left ventricular posterior wall thickness(mm)	9(7-11)	8(6-11)	<0.001
Main pulmonary artery diameter(mm)	22(18-30)	22(16-31)	0.118
Stroke output(ml)	63.1(47.2-91.6)	60.8(32.8-106.4)	0.186
Left ventricular shortening fraction(%)	37(30-46)	37(26-50)	0.888
Left ventricular ejection fraction(%)	67.5(56.8-77.1)	67.5(51.3-81.5)	0.788
