# Supplementary material for: Correlation between hyperuricemia and thickened left ventricular wall in hypertensive young adults
Source: BMC Cardiovasc Disord. 2024 Jul 29;24:392. doi: 10.1186/s12872-024-04060-1 (PMC11285339; doi:10.1186/s12872-024-04060-1)
Supplement: Supplementary file 2 — Supplementary Material 2 [file 12872_2024_4060_MOESM2_ESM.xls]

## Sheet: Sheet1
Supplementary Table 2 Univariate and multivariate logistic regression analyses for thickened interventricular septum in young adults with normal blood pressure.
Variables	Univariable analysis		Multiple analysis
	Unadjusted OR(95% CI)	P value	Adjusted OR(95% CI)	P value
Age（years）	1.10(1.06-1.14)	<0.001	1.10(1.05-1.15)	<0.001
Sex, female vs male	0.07(0.03-0.13)	<0.001	0.11(0.05-0.22)	<0.001
BMI(kg/m2), ≥28 vs <28	5.35(3.48-8.08)	<0.001	3.3(2.05-5.10)	<0.001
SBP (mmHg)	1.06(1.04-1.08)	<0.001	1.02(0.99-1.04)	0.177
DBP (mmHg)	1.09(1.06-1.11)	<0.001	1.05(1.03-1.08)	<0.001
HU, Yes vs No	2.59(1.78-3.73)	<0.001	1.27(0.84-1.89)	0.256
TC*(mmol/L), >5.17vs≤5.17	1.65(1.18-2.33)	0.004	1.42(0.86-2.35)	0.171
TG* (mmol/L),>1.70vs≤1.70	3.32(2.36-4.71)	<0.001	1.06(0.69-1.61)	0.797
HDL-C# (mmol/L), <1.0vs ≥1.0	3.68(2.52-5.32)	<0.001	1.85(1.22-2.75)	0.003
LDL-C* (mmol/L), >3.10vs≤3.10	1.38(0.98-1.94)	0.063	0.89(0.61-1.28)	0.518
FPG* (mmol/L), >6.10vs≤6.10	3.64(1.68-7.20)	<0.001	1.79(0.79-3.74)	0.136
Creatinine*(μmol/L),
Male, >97 vs ≤97，	3.22(0.73-10.29)	0.072	1.29(0.26-5.07)	0.728
Female, >80 vs ≤80
Notes：OR：odds ratio， CI：confidence interval， HU: hyperuricemia，BMI：body mass index，SBP：systolic pressure，DBP：diastolic pressure，TC: total cholesterol，TG: triglyceride，HDL-C: high-density lipoprotein cholesterol，LDL-C：low-density lipoprotein cholesterol，FPG：fasting plasma glucose. *：Refer to the upper limit of our hospital's inspection items; #: Refer to the 2018 China Guidelines for the Preventio…
