# Supplementary material for: Correlation between hyperuricemia and thickened left ventricular wall in hypertensive young adults
Source: BMC Cardiovasc Disord. 2024 Jul 29;24:392. doi: 10.1186/s12872-024-04060-1 (PMC11285339; doi:10.1186/s12872-024-04060-1)
Supplement: Supplementary file 3 — Supplementary Material 3 [file 12872_2024_4060_MOESM3_ESM.xls]

## Sheet: Sheet1
Supplementary Table 3 Univariate and multivariate logistic regression analyses for the thickened left ventricular posterior wall in young adults with normal blood pressure.
Variables	Univariable analysis		Multiple analysis
	Unadjusted OR(95% CI)	P value	Adjusted OR(95% CI)	P value
Age(years)	1.14(1.07-1.22)	<0.001	1.14(1.07-1.22)	<0.001
Sex, female vs male	0.02(0.00-0.10)	<0.001	0.03(0.00-0.15)	<0.001
BMI(kg/m2), ≥28 vs <28	6.45(3.67-11.02)	<0.001	4.27(2.37-7.51)	<0.001
SBP(mmHg)	1.06(1.03-1.08)	<0.001	1.01(0.98-1.05)	0.577
DBP(mmHg)	1.09(1.06-1.12)	<0.001	1.05(1.02-1.09)	<0.001
HU, yes vs no	2.00(1.14-3.40)	0.012	9.62(0.52-1.71)	0.897
TC*(mmol/L), >5.17vs≤5.17	1.47(0.90-2.41)	0.12
TG* (mmol/L), >1.70vs≤1.70	2.89(1.77-4.77)	<0.001	8.39(0.48-1.47)	0.54
HDL-C# (mmol/L), <1.0vs ≥1.0	3.61(2.11-6.02)	<0.001	1.66(0.93-2.86)	0.076
LDL-C* (mmol/L), >3.10vs≤3.10	1.29(0.79-2.11)	0.302
FPG* (mmol/L), >6.10vs≤6.10	3.66(1.23-8.79)	0.008	1.70(0.55-4.33)	0.302
Creatinine *(μmol/L),
Male,>97vs≤97，	2.06(0.11-10.50)	0.487
Female>80vs≤80
Notes：OR：odds ratio， CI：confidence interval， HU: hyperuricemia，BMI：body mass index，SBP：systolic pressure，DBP：diastolic pressure，TC: total cholesterol，TG: triglyceride，HDL-C: high-density lipoprotein cholesterol，LDL-C：low-density lipoprotein cholesterol，FPG：fasting plasma glucose. *：Refer to the upper limit of our hospital's inspection items; #: Refer to the 2018 China Guidelines for the Preventio…
